# Supplementary material for: Environmental DNA (eDNA) Sampling Improves Occurrence and Detection Estimates of Invasive Burmese Pythons
Source: PLoS One. 2015 Apr 15;10(4):e0121655. doi: 10.1371/journal.pone.0121655 (PMC4398459; doi:10.1371/journal.pone.0121655)
Supplement: S2 Appendix — (R) [file pone.0121655.s002.R]

# Define utility functions

mcse = function(x, FUNC,  batchsize=floor(sqrt(length(x)))) {

  # Compute Monte Carlo standard error of a functional (FUNC) of a Markov chain (x) using the Subsampling Bootstrap Method (SBM)
  n = length(x)
  nb = n - batchsize + 1
  bval = rep(NA,nb)
  for (j in 1:nb) {
    ind = j:(batchsize+j-1)
    bval[j] = FUNC(x[ind])
  }
  ##  var.bval = var(bval)*(nb-1) * n * batchsize / ( (n-batchsize) * nb )    #  OLBM method
  var.bval = var(bval)*(nb-1) * batchsize / nb
  
  list(se=sqrt(var.bval / n), batchsize=batchsize)
}

lowerQuantile = function(z) {  quantile(z, probs=.025)  }

upperQuantile = function(z) {  quantile(z, probs=.975)  }


# Read in python data and create arrays for occupancy analysis
d.conc = read.csv('Python_eDNA_CONC_24Oct14.csv')

cmat = as.matrix(d.conc[,-1])
yarr = matrix(as.integer(cmat>0), ncol=9)
ymat = matrix(nrow=dim(yarr)[1], ncol=3)
ymat[,1] = apply(yarr[,1:3], 1, sum)
ymat[,2] = apply(yarr[,4:6], 1, sum)
ymat[,3] = apply(yarr[,7:9], 1, sum)

site = as.character(d.conc[,'LOCATION'])

region = rep(NA, length(site))
for (i in 1:length(site)) {
    nc = nchar(site[i])
    region[i] = substr(site[i], start=1, stop=nc-1)
}


# Pick a region for analysis
ind = region=='ENP'
y = ymat[ind, ]
M = dim(y)[1]
J = rep(dim(y)[2], M)
K = 3


# Use Gibbs sampling algorithm to estimate summaries of the posterior distribution

# ... assign prior parameter values
a.psi = 1
b.psi = 1

## tau.p = 2
## mu.p = 0.5
tau.p = 5
mu.p = 0.8
a.p = tau.p*mu.p
b.p = tau.p*(1-mu.p)

a.theta = 1
b.theta = 1


# .... initialize Markov chain
z = as.integer(apply(y,1,sum, na.rm=TRUE)>0)
psi = mean(z)
a = matrix(as.integer(y>0), nrow=M)
theta = apply(a,1,mean)
p = sum(a*y)/sum(a*K)

thetaAve=sum(z*theta)/sum(z)

obs = z==1
n = sum(z)

# .... compute Gibbs draws

continueGibbs = TRUE
draw = 0
ndraws = 105000
CR = '\n'
cat('Begin Gibbs sampling:', CR, CR)


cat(psi, sep=',', file='markovchainForPsi.csv')
cat(CR, file='markovchainForPsi.csv', append=TRUE)

cat(p, sep=',', file='markovchainForP.csv')
cat(CR, file='markovchainForP.csv', append=TRUE)

cat(theta, sep=',', file='markovchainForTheta.csv')
cat(CR, file='markovchainForTheta.csv', append=TRUE)

cat(thetaAve, sep=',', file='markovchainForThetaAve.csv')
cat(CR, file='markovchainForThetaAve.csv', append=TRUE)


start.time = Sys.time()

while(continueGibbs) {
  
  draw = draw + 1
  drawinterval = 1000
  if (draw == round(draw/drawinterval)*drawinterval)  {
      end.time = Sys.time()
      elapsed.time = difftime(end.time, start.time, units='mins')
      cat('..... drawing sample #', draw, ' after ', elapsed.time, ' minutes', CR)
  }


  # draw z
  z[!obs] = rbinom(M-n, size=1, prob=(psi * (1-theta)^J ) / (psi * (1-theta)^J + 1 - psi) )

  # draw psi
  psi = rbeta(1, a.psi + M*mean(z), b.psi + M*(1 - mean(z)))

  # draw a
  probVec = z*theta*(1-p)^K / (z*theta*(1-p)^K + 1-z*theta)
  for (i in 1:M) {
      colInd = y[i,]==0
      a[i, colInd] = rbinom(sum(colInd), size=1, prob=probVec[i])
  }
  
  # draw theta
  a.sum = apply(a, 1, sum, na.rm=TRUE)
  theta = rbeta(M, a.theta + z*a.sum, b.theta + z*(J - a.sum))

  # draw p
  p = rbeta(1, a.p + sum(a*y), b.p + sum(a*(K-y)))


  # average value of theta given z=1
  thetaAve = sum(z*theta)/sum(z)
  

 
  
  # write draw to file
  cat(psi, sep=',', file='markovchainForPsi.csv', append=TRUE)
  cat(CR, file='markovchainForPsi.csv', append=TRUE)

  cat(p, sep=',', file='markovchainForP.csv', append=TRUE)
  cat(CR, file='markovchainForP.csv', append=TRUE)
  
  cat(theta, sep=',', file='markovchainForTheta.csv', append=TRUE)
  cat(CR, file='markovchainForTheta.csv', append=TRUE)

  cat(thetaAve, sep=',', file='markovchainForThetaAve.csv', append=TRUE)
  cat(CR, file='markovchainForThetaAve.csv', append=TRUE)


  if (draw == ndraws) {
    cat('Completed ', ndraws, ' draws of MCMC algorithm', CR)
    numOfDraws = as.integer(readline(prompt='Enter additional number of MCMC draws -> '))

    if (numOfDraws == 0) {
      continueGibbs = FALSE
    }
    else {
      ndraws = ndraws + numOfDraws
    }
  }

}  # end of while loop


# Compute summaries of posterior


# ... read markov chains from files
mc.psi = read.csv('markovchainForPsi.csv', header=FALSE)
mc.psi = as.vector(mc.psi[,1])
mc.p = read.csv('markovchainForP.csv', header=FALSE)
mc.p = as.vector(mc.p[,1])
mc.theta = as.matrix(read.csv('markovchainForTheta.csv', header=FALSE))
mc.thetaAve = read.csv('markovchainForThetaAve.csv', header=FALSE)
mc.thetaAve = as.vector(mc.thetaAve[,1])

mc = cbind(psi=mc.psi, p=mc.p, pCum=1-(1-mc.p)^K, thetaAve=mc.thetaAve)


# ...compute posterior means and quantiles
burnin = 5000
ndraws = dim(mc)[1]
out = (burnin+1):ndraws
mc = mc[out, ]

prob.quantiles = c(.50, .025, .975)  # for credible limits
post.stats = cbind(apply(mc,2,mean),  t(apply(mc, 2, quantile, probs=prob.quantiles)) )

prob.names = paste(as.character(100*prob.quantiles), '%', sep='')
post.names = dimnames(post.stats)[[1]]
dimnames(post.stats) = list(post.names, c('Mean', prob.names))


# .... calculate Monte Carlo standard errors
post.stats.MCSE = post.stats
for (i in 1:dim(mc)[2]) {
  postVec = as.vector(mc[,i])
  post.stats.MCSE[i,1] = mcse(postVec, mean)$se
  post.stats.MCSE[i,2] = mcse(postVec, median)$se
  post.stats.MCSE[i,3] = mcse(postVec, lowerQuantile)$se
  post.stats.MCSE[i,4] = mcse(postVec, upperQuantile)$se
}


# Print summaries of posterior
CR = '\n'
cat (CR, CR, 'Bayesian estimates of model parameters', CR, CR)
print(round(post.stats, 3))

cat (CR, CR, 'Monte Carlo SE of Bayesian estimates', CR, CR)
print(round(post.stats.MCSE,4))
